# Supplementary material for: Irradiation-induced grain boundary facet motion: In situ observations and atomic-scale mechanisms
Source: Sci Adv. 2022 Jun 10;8(23):eabn0900. doi: 10.1126/sciadv.abn0900 (PMC12419129; doi:10.1126/sciadv.abn0900)
Supplement: Supplementary file 2 — Movies S1 and S2 [file sciadv.abn0900_movies_s1_and_s2.zip]

Archive with 2 entries (2 files):
- sciadv.abn0900_movie_s1.mp4
- sciadv.abn0900_movie_s2.mp4
