# Supplementary material for: Irradiation-induced grain boundary facet motion: In situ observations and atomic-scale mechanisms
Source: Sci Adv. 2022 Jun 10;8(23):eabn0900. doi: 10.1126/sciadv.abn0900 (PMC12419129; doi:10.1126/sciadv.abn0900)
Supplement: Supplementary file 3 — Data S1 [file sciadv.abn0900_data_s1.zip]

Archive with 1 entries (1 files):
- sciadv.abn0900_data_s1.pdf
